# Supplementary material for: Transcriptional Regulation and Function of Malic Enzyme 1 in Human Macrophage Activation
Source: Biomedicines. 2024 Sep 13;12(9):2089. doi: 10.3390/biomedicines12092089 (PMC11428690; doi:10.3390/biomedicines12092089)
Supplement: Supplementary file 1 [file biomedicines-12-02089-s001.zip]

Archive with 1 entries (1 files):
- biomedicines-3162898-supplementary.pdf
